# Supplementary material for: A Few-Shot Learning Approach Assists in the Prognosis Prediction of Magnetic Resonance-Guided Focused Ultrasound for the Local Control of Bone Metastatic Lesions
Source: Cancers (Basel). 2022 Jan 17;14(2):445. doi: 10.3390/cancers14020445 (PMC8773927; doi:10.3390/cancers14020445)
Supplement: Supplementary file 1 [file cancers-14-00445-s001.zip]

Archive with 1 entries (1 files):
- cancers-1436214.supplementary.pdf
